# Supplementary material for: Design of Liquid Formulation Based on F127-Loaded Natural Dimeric Flavonoids as a New Perspective Treatment for Leishmaniasis
Source: Pharmaceutics. 2024 Feb 8;16(2):252. doi: 10.3390/pharmaceutics16020252 (PMC10891960; doi:10.3390/pharmaceutics16020252)
Supplement: Supplementary file 1 [file pharmaceutics-16-00252-s001.zip]

Archive with 1 entries (1 files):
- pharmaceutics-2767464-supplementary.pdf
